# Supplementary material for: The epigenetic clock as a predictor of disease and mortality risk: a systematic review and meta-analysis
Source: Clin Epigenetics. 2019 Apr 11;11:62. doi: 10.1186/s13148-019-0656-7 (PMC6458841; doi:10.1186/s13148-019-0656-7)
Supplement: Supplementary file 2 — Supplimentary MetaData from meta-analysis. (XLSX 12 kb) [file 13148_2019_656_MOESM2_ESM.xlsx]

## Sheet: Sheet1
			Horvath			Hannum
	n	Deaths	HR (95% CI)	Log(HR)	Log(SE)	HR	Log(HR)	Log(SE)
Chen ARIC black*	2548	975	1.051 (1.000, 1.159)	0.0497517	0.0377026	1.099 (1.035, 1.159)	0.0941088	0.0288051
Chen BLSA White*	317	26	1.925 (1.276, 2.932)	0.655141	0.212144	1.504 (1.010, 2.249)	0.4079	0.204236
Chen InCHIANTI*	490	85	1.217 (0.951, 1.539)	0.196104	0.12274	1.205 (0.990, 1.463)	0.186479	0.0995366
Chen KORA*	1220	40	1.000 (0.696, 1.469)	0	0.190729	1.463 (0.990, 2.164)	0.380173	0.199539
Chen Rotterdam*	652	25	1.159 (0.859, 1.611)	0.147794	0.16042	1.246 (0.841, 1.851)	0.220084	0.20114
Chen WHI Black*	607	159	1.051 (0.951, 1.217)	0.0497517	0.0628457	1.148 (1.020, 1.295)	0.138076	0.0607796
Chen WHI Hispanic*	372	63	1.104 (0.859, 1.469)	0.0990131	0.137016	1.403 (1.099, 1.794)	0.338293	0.125092
Chen WHI White*	869	268	0.951 (0.904, 1.104)	-0.0502517	0.0510272	1.093 (0.975, 1.217)	0.0891996	0.05642
Christiansen 2016	86	55	1.350 (1.040, 1.770)	0.300105	0.135653	1.350 (0.940, 1.950)	0.300105	0.186149
Dugue 2018b	2818	831	1.050 (1.010, 1.110)	0.0487902	0.0240841	1.050 (0.990, 1.110)	0.0487902	0.0291863
Marioni FHS	2635	238	1.170 (1.040, 1.320)	0.157004	0.0608191	1.400 (1.220, 1.610)	0.336472	0.0707611
Marioni LBC1921	446	292	1.100 (0.990, 1.220)	0.0953102	0.0532911	1.080 (0.960, 1.210)	0.076961	0.0590414
Marioni LBC1936	920	106	1.170 (0.990, 1.380)	0.157004	0.084728	1.120 (0.910, 1.380)	0.113329	0.106223
Marioni NAS	657	226	0.960 (0.860, 1.080)	-0.040822	0.0581081	1.090 (0.950, 1.250)	0.0861777	0.0700094
Perna 2016	1863	602	1.230 (1.100, 1.380)	0.207014	0.0578503	1.100 (0.940, 1.290)	0.0953102	0.0807443
Wolf 2018	241	17	N/A	N/A	N/A	1.840 (1.050, 3.180)	0.609766	0.282676
Kim 2017	262	206	1.000 (0.980, 1.020)	0	0.0102054	N/A	N/A	N/A
* estimated 5 year as only 1 year given in paper
Log(SE) calculated from the log 95% CI
HR = hazard ratio; SE = standard error; CI = confidence interval
